# Supplementary material for: Diversity of Phytosterols in Leaves of Wild Brassicaceae Species as Compared to Brassica napus Cultivars: Potential Traits for Insect Resistance and Abiotic Stress Tolerance
Source: Plants (Basel). 2023 May 1;12(9):1866. doi: 10.3390/plants12091866 (PMC10180710; doi:10.3390/plants12091866)
Supplement: Supplementary file 1 [file plants-12-01866-s001.zip]

Archive with 1 entries (1 files):
- plants-2272693-supplementary.pdf
